# Supplementary material for: Surface Hygiene Evaluation Method in Food Trucks as an Important Factor in the Assessment of Microbiological Risks in Mobile Gastronomy
Source: Foods. 2023 Feb 10;12(4):772. doi: 10.3390/foods12040772 (PMC9955632; doi:10.3390/foods12040772)
Supplement: Supplementary file 1 [file foods-12-00772-s001.zip]

Archive with 1 entries (1 files):
- foods-2192657-supplementary.pdf
